# Supplementary material for: AMaLa: Analysis of Directed Evolution Experiments via Annealed Mutational Approximated Landscape
Source: Int J Mol Sci. 2021 Oct 9;22(20):10908. doi: 10.3390/ijms222010908 (PMC8535593; doi:10.3390/ijms222010908)
Supplement: Supplementary file 1 [file ijms-22-10908-s001.zip]

Archive with 1 entries (1 files):
- ijms-1378769-supplementary.pdf
